# Supplementary material for: Evaluation of radiologists’ accuracy and interrater reliability when interpreting CT scans after ventral hernia repair
Source: Hernia. 2025 Oct 31;30(1):3. doi: 10.1007/s10029-025-03504-7 (PMC12578746; doi:10.1007/s10029-025-03504-7)
Supplement: Supplementary file 1 — Supplementary Material 1 (DOCX 30.8 KB) [file 10029_2025_3504_MOESM1_ESM.docx]

Supplementary Table 1: Detailed Case Characteristics (n=18)

Case #
Type
Surgical Approach
Mesh Type
Mesh Brand
Weight (g/m²)
Time from Surgery to CT
CT Slice Thickness
Reconstruction Kernel
1
VHR
Intraperitoneal
Heavy-weight
PROLENE®
95
24 months
5mm
Soft tissue
2
VHR
Intraperitoneal
Heavy-weight
PROLENE®
95
23 months
5mm
Soft tissue
3
VHR
Intraperitoneal
Medium-weight
Bard™ Soft
43
24 months
5mm
Soft tissue
4
VHR
Intraperitoneal
Light-weight
Ultrapro™
26
25 months
5mm
Soft tissue
5
VHR
Retrorectus
Heavy-weight
PROLENE®
95
24 months
5mm
Soft tissue
6
VHR
Retrorectus
Medium-weight
Bard™ Soft
43
24 months
5mm
Soft tissue
7
VHR
Retromuscular (TAR)
Medium-weight
Bard™ Soft
43
23 months
5mm
Soft tissue
8
VHR
Retromuscular (TAR)
Light-weight
Ultrapro™
26
24 months
5mm
Soft tissue
9
VHR
Preperitoneal
Heavy-weight
PROLENE®
95
24 months
5mm
Soft tissue
10
VHR
Preperitoneal
Medium-weight
Bard™ Soft
43
25 months
5mm
Soft tissue
11
VHR
Preperitoneal
Light-weight
Ultrapro™
26
24 months
5mm
Soft tissue
12
VHR
Preperitoneal
Light-weight
Ultrapro™
26
24 months
5mm
Soft tissue
13
Control
Laparotomy only
N/A
N/A
N/A
3 months
5mm
Soft tissue
14
Control
Laparotomy only
N/A
N/A
N/A
4 months
5mm
Soft tissue
15
Control
Laparotomy only
N/A
N/A
N/A
6 months
5mm
Soft tissue
16
Control
No surgery
N/A
N/A
N/A
N/A
5mm
Soft tissue
17
Control
No surgery
N/A
N/A
N/A
N/A
5mm
Soft tissue
18
Control
No surgery
N/A
N/A
N/A
N/A
5mm
Soft tissue

Supplementary File 1. PowerPoint file containing instructions and explanations for the pre-test


Download the attached PowerPoint presentation via Google Slides by clicking on the following link: PowerPoint Presentation https://docs.google.com/presentation/d/1kuqRN5WLplPgMg17jftjJTPDQxdV2PYw/edit?usp=drive_link&ouid=103007429770211531794&rtpof=true&sd=true 
To answer your questions, click on the next link. For your convenience, we suggest opening this link on your smartphone: Questionnaire https://docs.google.com/forms/d/e/1FAIpQLScCOZeGly4GEi2tjyQtrxZH2IThEv1GmDiZsmQvz5-SXK325g/viewform?usp=sf_link 
